# Supplementary material for: Bacterial molecular machinery in the Martian cryosphere conditions
Source: Front Microbiol. 2023 Jul 26;14:1176582. doi: 10.3389/fmicb.2023.1176582 (PMC10569478; doi:10.3389/fmicb.2023.1176582)
Supplement: Supplementary file 1 [file Table_1.XLSX]

## Sheet: Bacillus
Table S1. Identification of proteins in Bacillus subtilis
Abbreviations used: Theoretical molecular weight (ThMw), theoretical isoelectric point (Th pI)
Spot in 2D-DIGE gels	Abbreviations	Protein name	Score	Th Mw (Da)	Th pI	NCBI Accession no.	Function
1	Tig	Trigger factor	205	47487	4.42	WP_072182693.1	Adaptation to atypical conditions
2	Tkt	Transketolase	288	72344	4.99	WP_100274629.1	Metabolism of carbohydrates
3	EF-G	Elongation factor G	313	76603	4.77	WP_019257279.1	Protein synthesis
4	GroEL	GroEL protein	228	57425	4.73	BAA22519.1	Adaptation to atypical conditions
5	AcoL	Dihydrolipoyl dehydrogenase	67	49733	5.19	QGU24833.1	Metabolism of carbohydrates
6	AcoL	Dihydrolipoyl dehydrogenase	230	49733	5.19	QGU24833.2	Metabolism of carbohydrates
7	DhaS	Aldehyde dehydrogenase DhaS	224	53882	4.59	WP_060398823.1	Metabolism of carbohydrates
8	Isp	Major intracellular serine protease	69	33849	4.59	AOR97789.1	Protein degradation/Metabolism of amino acids
9	Ald	Alanine dehydrogenase	246	39684	5.28	WP_060399399.2	Protein degradation/Metabolism of amino acids
10	PH	Phosphopyruvate hydratase enolasa	193	46581	4.68	WP_003235209.1	Metabolism of carbohydrates
11	AD	Alanine dehydrogenase	230	39684	5.28	WP_060399399.1	Protein degradation/Metabolism of amino acids
12	ID	NADP-dependent isocitrate dehydrogenase	244	46418	5.02	WP_003223557.1	TCA cycle
13	FO	NADH-dependent flavin oxidoreductase	66	40805	5.33	WP_106020341.1	Membrane bioenergetics
14	DltC	D-alanine ligase	130	39131	4.77	WP_072174001.1	Cell envelope
15	GlmM	Phosphoglucosamine mutase	89	48433	4.91	WP_087992008.1	Metabolism of carbohydrates
16	BdhA	(R,R)-butanediol dehydrogenase	71	37341	5.63	WP_019257652.1	Enzymes and prosthetic groups
17	ACE	Acetoin:2,6-dichlorophenolindophenol oxidoreductase subunit beta	142	36845	4.59	WP_014476166.1	Metabolism of carbohydrates
18	ACE	Acetoin:2,6-dichlorophenolindophenol oxidoreductase subunit beta	245	36845	4.59	WP_014476166.1	Metabolism of carbohydrates
19	PdhA	Pyruvate dehydrogenase complex E1 component	190	35488	4.75	WP_014113660.1	Metabolism of carbohydrates
20	ACE	Acetoin:2,6-dichlorophenolindophenol oxidoreductase subunit alpha	155	36845	5.63	WP_060398178.1	Metabolism of carbohydrates
21	CysK	Cysteine synthase	66	32820	5.19	SPY15005.1	Protein synthesis
22	Ldh	L-lactate dehydrogenase	149	34802	5.49	SNY69604.1	Metabolism of carbohydrates
23	Ldh	L-lactate dehydrogenase	110	34802	5.49	SNY69604.1	Metabolism of carbohydrates
24	Mdh	Malate dehydrogenase	140	33644	5.19	AWX22668.1	Metabolism of carbohydrates
25	Mdh	Malate dehydrogenase	115	33644	5.19	AWX22668.1	Metabolism of carbohydrates
26	GrpE	Protein GrpE Bacillus subtilis	116	21683	4.62	QHM19985.1	Adaptation to atypical conditions
27	YukJ	Uncharacterized protein YukJ	72	25554	4.65	SNY62099.1	Uncharacterized
28	Pta	Phosphate acetyltransferase	213	34863	4.79	WP_003235941.1	Metabolism of lipids
29	EtfB	Electron transfer flavoprotein subunit beta	161	28517	4.38	WP_060399230.1	Membrane bioenergetics
30	EF-Ts	Elongation factor Ts	207	32354	5.17	WP_003238511.1	Protein synthesis
31	FbaA	Fructose-bisphosphate aldolase	195	30401	4.95	AGE65320.1	Metabolism of carbohydrates
32	PSL	Pyridoxal 5'-phosphate synthase lyase subunit PdxS	130	31598	5.17	WP_075747778.1	Membrane bioenergetics
33	Adk	Adenylate kinase	143	24119	4.65	TDY52511.1	Metabolism of nucleotides and nucleic acids
34	TpiA	Triose-phosphate isomerase	170	27030	4.98	WP_003235214.1	Metabolism of carbohydrates
35	YceD	General stress protein 16U	208	20694	4.89	SPY19501.1	Adaptation to atypical conditions
36	CD	Coproheme decarboxylase	191	29505	5.15	WP_044429750.1	Enzymes and prosthetic groups
37	CD	Coproheme decarboxylase	157	29505	5.15	WP_044429750.1	Enzymes and prosthetic groups
38	TK	Transketolase	88	72344	4.99	WP_123374456.1	Metabolism of carbohydrates
39	ClpP	ATP-dependent Clp endopeptidase proteolytic subunit ClpP	133	21682	5.19	WP_003219849.1	Adaptation to atypical conditions
40	SOD	Superoxide dismutase	153	22490	5.20	WP_088112425.1	Adaptation to atypical conditions
41	SOD	Superoxide dismutase	159	22490	5.2	WP_088112425.1	Adaptation to atypical conditions
42	YwjH	Fructose-6-phosphate aldolase	224	22972	5.74	WP_003235823.1	Metabolism of carbohydrates
43	FadB	Enoyl-CoA hydratase	110	27554	5.13	WP_061186722.1	Metabolism of lipids
44	DefB	Peptide deformylase	210	17775	4.92	WP_060398543.1	Protein degradation/Metabolism of amino acids
45	TA	Transaldolase	209	22971	5.74	KOS73243.1	Metabolism of carbohydrates
46	YjcG	Phosphoesterase YjcG	171	19661	5.64	WP_014663564.1	Protein degradation/Metabolism of amino acids
47	YjcG	Phosphoesterase YjcG	114	19661	5.64	BCV99801.1	Protein degradation/Metabolism of amino acids
48	PAD	Phenylacetaldehyde dehydrogenase	99	55180	5.68	CUB50100.1	Metabolism of carbohydrates
49	YlbD	YlbD family protein	87	15278	6.97	WP_007409691.1	Uncharacterized
50	SpoVABEA	Stage V sporulation protein SpoVABEA	74	22231	5.47	WP_153256168.1	Sporulation
51	Tpx	Thiol peroxidase	96	18216	4.92	QHF58967.1	Adaptation to atypical conditions
52	Tpx	Thiol peroxidase	148	18216	4.92	WP_033884140.1	Adaptation to atypical conditions
53	AhpC	Alkyl hydroperoxide reductase C	72	20627	4.48	SNY58507.1	Adaptation to atypical conditions
54	AA	Aspartate aminotransferase family protein	82	42662	5.01	WP_019716159.1	Protein degradation/Metabolism of amino acids
55	FbaA	Fructose-bisphosphate aldolase	192	30401	4.95	AGE65320.1	Metabolism of carbohydrates
56	CysK	Cysteine synthase	80	32820	4.87	SPY15005.1	Protein degradation/Metabolism of amino acids
57	FliW	Flagellin Hag	185	32626	4.97	WP_060399591.1	Mobility
58	GPD	Type I glyceraldehyde-3-phosphate dehydrogenase	213	35833	5.20	WP_086352512.1	Metabolism of carbohydrates
59	D87	Glu/Leu/Phe/Val dehydrogenase 86	86	40091	5.14	WP_003226460.1	Protein degradation/Metabolism of amino acids
60	TasA	Biofilm matrix protein TasA	164	28317	5.25	WP_003236939.1	Sporulation
61	OhrA	Peroxiredoxin	120	20555	4.56	WP_003236447.1	Membrane bioenergetics
62	SsbA	Single-stranded DNA-binding protein	158	12520	6.57	WP_003326057.1	Replication/Tanscription
63	NfrAB	NAD(P)H-dependent oxidoreductase	68	28022	6.52	WP_133485743.1	Membrane bioenergetics
64	Spo0A	Response regulator	72	27226	5.05	WP_119914372.1	Adaptation to atypical conditions

## Sheet: Curtobacterium
Table S1. Identification of proteins in Curtobacterium flacumfaciens
Abbreviations used: Theoretical molecular weight (ThMw), theoretical isoelectric point (Th pI)
Spot in 2D-DIGE gels	Abbreviations	Protein name	Score	Th Mw (Da)	Th pI	NCBI Accession no.	Function
1	GroEL	Chaperonin GroEL	130	56779	4.8	WP_056071779.1	Adaptation to atypical conditions
2	Tig	Trigger factor	81	47530	4.28	WP_159572754.1	Adaptation to atypical conditions
3	Eno	Phosphopyruvate hydratase	161	45241	4.58	WP_131845281.1	Metabolism of carbohydrates
4	RHS	RHS domain-containing protein	79	11831	4.66	WP_010669927	Uncharacterized
5	NrdR	Transcriptional regulator	93	24619	5.16	WP_123292246.1	Replication/Tanscription
6	GyrB	Type I DNA topoisomerase	97	118722	5.98	TDN45759.1	DNA replication
7	RRTF	Response regulator transcription factor	90	22616	4.98	MBO9046906.1	Replication/Tanscription
8	RRTF	Response regulator transcription factor	99	22789	5.02	WP_194654223.1	Replication/Tanscription
9	FbaA	Fructose-bisphosphate aldolase	135	27579	4.94	WP_189829339.1	Metabolism of carbohydrates
10	FbaA	Fructose-bisphosphate aldolase	204	28881	4.73	WP_056121208.1	Metabolism of carbohydrates
11	EF-Ts	Elongation factor Ts	117	29613	5.12	WP_030016026.1	Protein synthesis
12	DUF	DUF4132 domain-containing protein	90	86889	7.06	WP_168011084.1	Uncharacterized
13	PEP	PEP-utilizing enzyme	79	86361	4.68	WP_055956642.1	Enzymes and prosthetic groups
14	MR	Methylenetetrahydrofolate reductase	78	31544	6.17	WP_022905358.1	Enzymes and prosthetic groups
15	LigA	NAD-dependent DNA ligase LigA	83	85456	4.86	WP_083420993.1	DNA replication
16	OhrA	Peroxiredoxin	98	85810	4.85	WP_254784837.1	Membrane bioenergetics
17	SOD	Superoxide dismutase	130	23565	4.88	WP_030013367.1	Adaptation to atypical conditions
18	ESR	Asp23/Gls24 family envelope stress response protein	135	16007	4.53	WP_030016302.1	Adaptation to atypical conditions
19	MH	M20/M25/M40 family metallo-hydrolase	92	38245	4.8	WP_111036495.1	Enzymes and prosthetic groups
20	PPN	Primosomal protein N'	94	78306	5.85	WP_030014196.1	Replication/Tanscription
21	HP	Hypothetical protein	79	19154	10.46	WP_163058432.1	Uncharacterized
22	PPO	Pyridoxamine 5'-phosphate oxidase	81	16576	5.76	WP_033201504.1	Enzymes and prosthetic groups
23	ClpP	ATP-dependent Clp endopeptidase proteolytic subunit ClpP	105	22410	4.41	WP_070416573.1	Adaptation to atypical conditions
24	ESR	Asp23/Gls24 family envelope stress response protein	135	16007	4.53	WP_030016302.1	Adaptation to atypical conditions
25	HP	Hypothetical protein	98	12905	4.93	WP_138718759.1	Uncharacterized
26	HP	Hypothetical protein	89	78472	5.51	WP_017616493.1	Uncharacterized
27	ANT	Antitoxin	101	9810	9.85	WP_179937119.1	Protein degradation/Metabolism of amino acids
28	HP	Hypothetical protein	84	26408	5.45	WP_189801378.1	Uncharacterized
29	Ldh	L-lactate dehydrogenase	104	33627	5.58	WP_030014281.1	Enzymes and prosthetic groups
30	ATP-BC	ATP-binding cassette domain-containing protein	100	65808	6.83	WP_111043699.1	Metabolism of nucleotides and nucleic acids
31	FER	H-type ferritin FtnA	99	19034	4.37	WP_030015762.1	Membrane bioenergetics
32	PPN	Primosomal protein N'	84	78306	5.85	WP_030014196.1	Replication/Tanscription
